# Supplementary material for: Potential Determinants for Radiation-Induced Lymphopenia in Patients With Breast Cancer Using Interpretable Machine Learning Approach
Source: Front Immunol. 2022 Jun 21;13:768811. doi: 10.3389/fimmu.2022.768811 (PMC9253393; doi:10.3389/fimmu.2022.768811)
Supplement: Supplementary file 1 [file DataSheet_1.zip]

Archive with 11 entries (11 files):
- final files/Fig S1.docx
- final files/Fig S2.docx
- final files/Fig S3.docx
- final files/Fig S4.docx
- final files/Fig S5.docx
- final files/Fig S6.docx
- final files/Fig S7.docx
- final files/Fig S8.docx
- final files/Table S1. Validation cohort summary.docx
- final files/Table S2. the summarized in full XGboost models.docx
- final files/Table S3. the summarized in full Lasso regressions.docx
